# Supplementary material for: A novel strategy for the MPPT in a photovoltaic system via sliding modes control
Source: PLoS One. 2024 Dec 13;19(12):e0311831. doi: 10.1371/journal.pone.0311831 (PMC11642983; doi:10.1371/journal.pone.0311831)
Supplement: S1 Appendix — (ZIP) [file pone.0311831.s001.zip]

Archive with 2 entries (2 files):
- Appendix.tex
- Appendix.pdf
