# Supplementary material for: A novel strategy for the MPPT in a photovoltaic system via sliding modes control
Source: PLoS One. 2024 Dec 13;19(12):e0311831. doi: 10.1371/journal.pone.0311831 (PMC11642983; doi:10.1371/journal.pone.0311831)
Supplement: S1 Appendix — (ZIP) [file pone.0311831.s001.zip › Appendix.tex]

\documentclass[]{article}

\usepackage[top=0.85in,left=2.75in,footskip=0.75in]{geometry}

% amsmath and amssymb packages, useful for mathematical formulas and symbols
\usepackage{amsmath,amssymb}

% Use adjustwidth environment to exceed column width (see example table in text)
\usepackage{changepage}
\usepackage[english]{babel}
% textcomp package and marvosym package for additional characters
\usepackage{textcomp,marvosym}

% cite package, to clean up citations in the main text. Do not remove.
\usepackage{cite}
\usepackage{multirow}
% Use nameref to cite supporting information files (see Supporting Information section for more info)
\usepackage{nameref,hyperref}

% line numbers
\usepackage[right]{lineno}
\usepackage{microtype}
% ligatures disabled
%\usepackage[nopatch=eqnum]{microtype}
\DisableLigatures[f]{encoding = *, family = * }

% color can be used to apply background shading to table cells only
\usepackage[table]{xcolor}

% array package and thick rules for tables
\usepackage{array}
\usepackage{algorithm}
\usepackage{algorithmic}
% create "+" rule type for thick vertical lines
\newcolumntype{+}{!{\vrule width 2pt}}

% create \thickcline for thick horizontal lines of variable length
\newlength\savedwidth
\newcommand\thickcline[1]{%
  \noalign{\global\savedwidth\arrayrulewidth\global\arrayrulewidth 2pt}%
  \cline{#1}%
  \noalign{\vskip\arrayrulewidth}%
  \noalign{\global\arrayrulewidth\savedwidth}%
}

% \thickhline command for thick horizontal lines that span the table
\newcommand\thickhline{\noalign{\global\savedwidth\arrayrulewidth\global\arrayrulewidth 2pt}%
\hline
\noalign{\global\arrayrulewidth\savedwidth}}


% Remove comment for double spacing
%\usepackage{setspace} 
%\doublespacing

% Text layout
\raggedright
\setlength{\parindent}{0.5cm}
\textwidth 5.25in 
\textheight 8.75in

% Bold the 'Figure #' in the caption and separate it from the title/caption with a period
% Captions will be left justified
\usepackage[aboveskip=1pt,labelfont=bf,labelsep=period,justification=raggedright,singlelinecheck=off]{caption}
\renewcommand{\figurename}{Fig}

% Use the PLoS provided BiBTeX style
%\bibliographystyle{plos2015}
\bibliographystyle{unsrt}
% Remove brackets from numbering in List of References
\makeatletter
\renewcommand{\@biblabel}[1]{\quad#1.}
\makeatother


% Header and Footer with logo
\usepackage{lastpage,fancyhdr,graphicx}
\usepackage{epstopdf}
%\pagestyle{myheadings}
\pagestyle{fancy}
\fancyhf{}
%\setlength{\headheight}{27.023pt}
%\lhead{\includegraphics[width=2.0in]{PLOS-submission.eps}}
\rfoot{\thepage/\pageref{LastPage}}
\renewcommand{\headrulewidth}{0pt}
\renewcommand{\footrule}{\hrule height 2pt \vspace{2mm}}
\fancyheadoffset[L]{2.25in}
\fancyfootoffset[L]{2.25in}
\lfoot{\today}

%% Include all macros below

%\newcommand{\lorem}{{\bf LOREM}}
%\newcommand{\ipsum}{{\bf IPSUM}}

%% END MACROS SECTION


%opening
%\title{S1 Appendix: Stability analysis}

\date{}

%\author{}


\renewcommand{\theequation}{A. \Roman{equation}}

\begin{document}

%\maketitle

\vspace{-3cm}


\section*{S1 Appendix: Stability analysis}
This appendix presents the proof of convergence of the  ST-SMC algorithm for both sliding surfaces $s_1$ and $s_2$.


For the sliding surface $s_1$ defined in (5), it must be shown that by using the controller $u$ defined in (4), (7)-(8), it is guaranteed that $I_{pv}$ converges to $I_{MPP}$ in finite time. 
Taking the time-derivative of $s_1$ one has:
\begin{equation*}\label{s1dot}
    \frac{ds_1}{dt}=\frac{I_{pv}}{dt}-\frac{dI_{MPP}}{dt}
   \end{equation*}
   By substituting the system dynamics (2) and the controller $u$ defined in (4), (7)-(8) one gets:
\begin{equation*}\label{s1dot_1}
    \frac{ds_1}{dt}=\frac{V_{pv}}{L}- \frac{V_s}{L}\left(\frac{V_{pv}}{V_s}+\lambda|s_1|^{\frac{1}{2}}sign(s_1)+\varUpsilon \int_0^t sign(s_1(d\tau)) d\tau\right)-\frac{dI_{MPP}}{dt}
   \end{equation*}
   simplifying,
  \begin{equation*}\label{s1dot_2}
    \frac{ds_1}{dt}=- \frac{V_s}{L}\left(\lambda|s_1|^{\frac{1}{2}}sign(s_1)+\varUpsilon \int_0^t sign(s_1(d\tau)) d\tau\right)-\frac{dI_{MPP}}{dt}
   \end{equation*} 
By defining the variables $x_1=s_1$, $x_2=\int_0^t sign(s_1(d\tau)) d\tau$ and $\varrho=-\frac{dI_{MPP}}{dt}$, the above equation can be written as:
\begin{eqnarray}
	\begin{array}{ccl}
	\dot{x}_1 &=& -k_1 |x_1|^{\frac{1}{2}}sign(x_1)+x_2 + \varrho \\
	\dot{x}_2 &=& -k_2 sign(x_1)\\
	\end{array}
	\label{STA}
\end{eqnarray}
where $k_1=\frac{V_s \lambda}{L}$ and $k_2=\frac{V_s \varUpsilon }{L}$.


Exhaustive research has been conducted to prove the stability of the super twisting algorithm described by (\ref{STA}), see for instance [62]-[65] %\cite{StrictLyapunov}, \cite{Polyakov_Poznyak}, \cite{orlov2010finite} and \cite{Seeber}. 
Following [62], %\cite{StrictLyapunov}, 
the finite-time convergence of the super twisting algorithm without perturbations, i.e, $\varrho=0$, can be proven by choosing the strict Lyapunov function:
\begin{equation*}
    V(x)=\zeta^TP\zeta,
\end{equation*}
where $\zeta^T=\left[\zeta_1, \hspace{0.1cm}   \zeta_2\right]=\left[|x_1|^{\frac{1}{2}}sign(x_1), \hspace{0.1cm}   x_2\right]$ and $P$ is a constant, symmetric and positive definite matrix.
Taking the time-derivative of $V(x)$ along the trajectories of the unperturbed system (\ref{STA}) one gets $\dot{V}(x)=\zeta^TP\dot{\zeta}+\dot{\zeta}^TP\zeta$, where:
\begin{equation*}
\dot{\zeta}=\frac{1}{|\zeta_1|}A\zeta, \hspace{0.4cm} A = \left[\begin{array}{cc}
	-\frac{1}{2}k_1 & \frac{1}{2}\\
	-k_2 & 0
	\end{array}\right]
\end{equation*}
Then, the time-derivative of the Lyapunov function is given by:
$$
\dot{V}=-|x_1|^{\frac{1}{2}}\zeta^T Q \zeta
$$
where $P$ and $Q$ are related by the Algebraic Lyapunov Equation (ALE) $A^TP+PA=-Q$. Since $A$ is Hurwitz if and only if $k_1>0$ and $k_2>0$, for every $Q=Q^T>0$ there
exists a unique solution $P=P^T$ of the ALE. This result shows that the stability of the equilibrium $x=0$ of (\ref{STA}) is completely determined
by the stability of the matrix $A$, i.e., the equilibrium is stable if and only if the eigenvalues of $A$ have negative real part. This condition is satisfied for $k_1>0$, $k_2>0$. Moreover, a trajectory starting at $x_0$ at time $t=0$ reaches the origin in a time smaller than $T(x_0)$ given by:
$$
T(x_0)=\frac{2}{\sigma} V^\frac{1}{2}(x_0), \hspace{0.4cm} \sigma=\frac{\lambda_{\min}^\frac{1}{2}(P)\lambda_{\min}(Q)}{\lambda_{\max}(Q)}
$$

In the case under study, the stability condition $k_1=\frac{V_s \lambda}{L}>0$ and $k_2=\frac{V_s \varUpsilon }{L}>0$ is satisfied. In view of (5), the stability of the equilibrium $x=0$ implies the finite time convergence of $I_{pv}$ to $I_{MPP}$.  Note that the derived stability analysis was developed for the perturbation-free system, i.e., $\varrho=-\frac{dI_{MPP}}{dt}=0$, which, for the cases analyzed in this work is always satisfied except for the instants at which the irradiance and/or temperature changes. For the case $\varrho=-\frac{dI_{MPP}}{dt}\neq0$, additional restrictions on the controller gains $\lambda$ and $\varUpsilon$ must be imposed, see for instance [62] and [65].

Now, similarly, for the sliding surface $s_2$ defined in (6), it must be shown that by using the controller $u$ defined in (4), (7)-(8), it is guaranteed that $V_{pv}$ converges to $V_{MPP}$ in finite time. 
Taking the time-derivative of $s_2$ one has:
\begin{equation*}\label{s2dot}
    \frac{ds_2}{dt}=\frac{V_{pv}}{dt}-\frac{dV_{MPP}}{dt}
   \end{equation*}
   By using the relation $V_{pv}=RI_{pv}$ one gets 
\begin{equation*}\label{s2dot_2}
    \frac{ds_2}{dt}=R\frac{I_{pv}}{dt}-\frac{dV_{MPP}}{dt}
   \end{equation*}
Then, by substituting the system dynamics (2) and the controller $u$ defined in (4), (7)-(8) one gets again the system (\ref{STA}) but now the involved variables are $x_1=s_2$, $x_2=\int_0^t sign(s_2(d\tau)) d\tau$ and $\varrho=-\frac{dV_{MPP}}{dt}$. In this case, $k_1=\frac{RV_s \lambda}{L}$ and $k_2=\frac{RV_s \varUpsilon }{L}$. The stability condition $k_1>0$, $k_2>0$ is also satisfied and the proof follows the same lines as before. Then, the finite time convergence of $V_{pv}$ to $V_{MPP}$ is guaranteed.

\end{document}
